# Supplementary material for: Effects of Chemically and Green Synthesized Zinc Oxide Nanoparticles on Shelf Life and Sensory Quality of Minced Fish (Pangasius hypophthalmus)
Source: Foods. 2024 Sep 4;13(17):2810. doi: 10.3390/foods13172810 (PMC11394675; doi:10.3390/foods13172810)
Supplement: Supplementary file 1 [file foods-13-02810-s001.zip]

Archive with 1 entries (1 files):
- foods-3166510-supplementary.pdf
